# Supplementary material for: High male specific contribution of the X-chromosome to individual global recombination rate in dairy cattle
Source: BMC Genomics. 2022 Feb 10;23:114. doi: 10.1186/s12864-022-08328-8 (PMC8832838; doi:10.1186/s12864-022-08328-8)
Supplement: Supplementary file 2 — Additional file 2. Credible sets of variants in high LD with the lead SNPs for the three fine-mapped regions. The table reports the variants in high LD with the lead SNP and their functional annotation. [file 12864_2022_8328_MOESM2_ESM.xlsx]

## Sheet: LD_set1_chrX116625344
Uploaded_variation	Location	Allele	Gene	Feature	Feature_type	Consequence	cDNA_position	CDS_position	Protein_position	Amino_acids	Codons	Existing_variation	IMPACT	DISTANCE	STRAND	FLAGS	VARIANT_CLASS	SYMBOL	SYMBOL_SOURCE	HGNC_ID	SIFT
chrX_116382610_T/-	chrX:116382610	-	-	-	-	intergenic_variant	-	-	-	-	-	-	MODIFIER	-	-	-	deletion	-	-	-	-
chrX_116383035_C/A	chrX:116383035	A	-	-	-	intergenic_variant	-	-	-	-	-	-	MODIFIER	-	-	-	SNV	-	-	-	-
chrX_116385442_-/TCAAA	chrX:116385441-116385442	TCAAA	-	-	-	intergenic_variant	-	-	-	-	-	-	MODIFIER	-	-	-	insertion	-	-	-	-
chrX_116399175_A/C	chrX:116399175	C	ENSBTAG00000008511	ENSBTAT00000011218	Transcript	upstream_gene_variant	-	-	-	-	-	-	MODIFIER	4263	1	-	SNV	PPP4R3C	HGNC	HGNC:33146	-
chrX_116400723_G/T	chrX:116400723	T	ENSBTAG00000008511	ENSBTAT00000011218	Transcript	upstream_gene_variant	-	-	-	-	-	-	MODIFIER	2715	1	-	SNV	PPP4R3C	HGNC	HGNC:33146	-
chrX_116401323_G/A	chrX:116401323	A	ENSBTAG00000008511	ENSBTAT00000011218	Transcript	upstream_gene_variant	-	-	-	-	-	-	MODIFIER	2115	1	-	SNV	PPP4R3C	HGNC	HGNC:33146	-
chrX_116402439_G/A	chrX:116402439	A	ENSBTAG00000008511	ENSBTAT00000011218	Transcript	upstream_gene_variant	-	-	-	-	-	-	MODIFIER	999	1	-	SNV	PPP4R3C	HGNC	HGNC:33146	-
chrX_116402555_C/G	chrX:116402555	G	ENSBTAG00000008511	ENSBTAT00000011218	Transcript	upstream_gene_variant	-	-	-	-	-	-	MODIFIER	883	1	-	SNV	PPP4R3C	HGNC	HGNC:33146	-
chrX_116403758_T/C	chrX:116403758	C	ENSBTAG00000008511	ENSBTAT00000011218	Transcript	synonymous_variant	321	321	107	T	acT/acC	-	LOW	-	1	-	SNV	PPP4R3C	HGNC	HGNC:33146	-
chrX_116405703_-/GAA	chrX:116405702-116405703	GAA	ENSBTAG00000008511	ENSBTAT00000011218	Transcript	intron_variant	-	-	-	-	-	-	MODIFIER	-	1	-	insertion	PPP4R3C	HGNC	HGNC:33146	-
chrX_116406915_A/G	chrX:116406915	G	ENSBTAG00000008511	ENSBTAT00000011218	Transcript	downstream_gene_variant	-	-	-	-	-	-	MODIFIER	1137	1	-	SNV	PPP4R3C	HGNC	HGNC:33146	-
chrX_116421658_C/T	chrX:116421658	T	-	-	-	intergenic_variant	-	-	-	-	-	-	MODIFIER	-	-	-	SNV	-	-	-	-
chrX_116423448_-/AAAG	chrX:116423447-116423448	AAAG	-	-	-	intergenic_variant	-	-	-	-	-	-	MODIFIER	-	-	-	insertion	-	-	-	-
chrX_116426707_A/C	chrX:116426707	C	-	-	-	intergenic_variant	-	-	-	-	-	-	MODIFIER	-	-	-	SNV	-	-	-	-
chrX_116426709_A/T	chrX:116426709	T	-	-	-	intergenic_variant	-	-	-	-	-	-	MODIFIER	-	-	-	SNV	-	-	-	-
chrX_116443540_C/T	chrX:116443540	T	-	-	-	intergenic_variant	-	-	-	-	-	-	MODIFIER	-	-	-	SNV	-	-	-	-
chrX_116456111_T/C	chrX:116456111	C	-	-	-	intergenic_variant	-	-	-	-	-	-	MODIFIER	-	-	-	SNV	-	-	-	-
chrX_116458331_T/C	chrX:116458331	C	-	-	-	intergenic_variant	-	-	-	-	-	-	MODIFIER	-	-	-	SNV	-	-	-	-
chrX_116461450_C/T	chrX:116461450	T	-	-	-	intergenic_variant	-	-	-	-	-	-	MODIFIER	-	-	-	SNV	-	-	-	-
chrX_116461505_T/A	chrX:116461505	A	-	-	-	intergenic_variant	-	-	-	-	-	-	MODIFIER	-	-	-	SNV	-	-	-	-
chrX_116461915_T/C	chrX:116461915	C	-	-	-	intergenic_variant	-	-	-	-	-	-	MODIFIER	-	-	-	SNV	-	-	-	-
chrX_116500034_-/TTC	chrX:116500033-116500034	TTC	-	-	-	intergenic_variant	-	-	-	-	-	-	MODIFIER	-	-	-	insertion	-	-	-	-
chrX_116507508_-/T	chrX:116507507-116507508	T	-	-	-	intergenic_variant	-	-	-	-	-	-	MODIFIER	-	-	-	insertion	-	-	-	-
chrX_116510062_C/T	chrX:116510062	T	-	-	-	intergenic_variant	-	-	-	-	-	-	MODIFIER	-	-	-	SNV	-	-	-	-
chrX_116510436_T/G	chrX:116510436	G	-	-	-	intergenic_variant	-	-	-	-	-	-	MODIFIER	-	-	-	SNV	-	-	-	-
chrX_116514018_A/G	chrX:116514018	G	-	-	-	intergenic_variant	-	-	-	-	-	-	MODIFIER	-	-	-	SNV	-	-	-	-
chrX_116523350_A/G	chrX:116523350	G	-	-	-	intergenic_variant	-	-	-	-	-	-	MODIFIER	-	-	-	SNV	-	-	-	-
chrX_116555616_-/TCTTCTTCTTT	chrX:116555615-116555616	TCTTCTTCTTT	-	-	-	intergenic_variant	-	-	-	-	-	-	MODIFIER	-	-	-	insertion	-	-	-	-
chrX_116572189_C/T	chrX:116572189	T	-	-	-	intergenic_variant	-	-	-	-	-	-	MODIFIER	-	-	-	SNV	-	-	-	-
chrX_116581617_C/T	chrX:116581617	T	-	-	-	intergenic_variant	-	-	-	-	-	-	MODIFIER	-	-	-	SNV	-	-	-	-
chrX_116582543_T/C	chrX:116582543	C	-	-	-	intergenic_variant	-	-	-	-	-	-	MODIFIER	-	-	-	SNV	-	-	-	-
chrX_116625345_TTC/-	chrX:116625345-116625347	-	-	-	-	intergenic_variant	-	-	-	-	-	-	MODIFIER	-	-	-	deletion	-	-	-	-
chrX_116626975_G/A	chrX:116626975	A	-	-	-	intergenic_variant	-	-	-	-	-	-	MODIFIER	-	-	-	SNV	-	-	-	-
chrX_116644395_C/T	chrX:116644395	T	-	-	-	intergenic_variant	-	-	-	-	-	-	MODIFIER	-	-	-	SNV	-	-	-	-
chrX_116658814_-/A	chrX:116658813-116658814	A	-	-	-	intergenic_variant	-	-	-	-	-	-	MODIFIER	-	-	-	insertion	-	-	-	-
Additional SNP with 0.80 < r2 < 0.90
chrX_116130759_G/T	chrX:116130759	T	-	-	-	intergenic_variant	-	-	-	-	-	-	MODIFIER	-	-	-	SNV	-	-	-	-
chrX_116334811_A/C	chrX:116334811	C	-	-	-	intergenic_variant	-	-	-	-	-	-	MODIFIER	-	-	-	SNV	-	-	-	-
chrX_116410349_C/T	chrX:116410349	T	ENSBTAG00000008511	ENSBTAT00000011218	Transcript	downstream_gene_variant	-	-	-	-	-	-	MODIFIER	4571	1	-	SNV	PPP4R3C	HGNC	HGNC:33146	-
chrX_116414090_T/C	chrX:116414090	C	-	-	-	intergenic_variant	-	-	-	-	-	-	MODIFIER	-	-	-	SNV	-	-	-	-

## Sheet: LD_set2_chrX50079257
Uploaded_variation	Location	Allele	Gene	Feature	Feature_type	Consequence	cDNA_position	CDS_position	Protein_position	Amino_acids	Codons	Existing_variation	IMPACT	DISTANCE	STRAND	FLAGS	VARIANT_CLASS	SYMBOL	SYMBOL_SOURCE	HGNC_ID	SIFT
chrX_50056432_C/A	chrX:50056432	A	-	-	-	intergenic_variant	-	-	-	-	-	-	MODIFIER	-	-	-	SNV	-	-	-	-
chrX_50058471_G/A	chrX:50058471	A	-	-	-	intergenic_variant	-	-	-	-	-	-	MODIFIER	-	-	-	SNV	-	-	-	-
chrX_50058978_G/A	chrX:50058978	A	-	-	-	intergenic_variant	-	-	-	-	-	-	MODIFIER	-	-	-	SNV	-	-	-	-
chrX_50062144_A/G	chrX:50062144	G	-	-	-	intergenic_variant	-	-	-	-	-	-	MODIFIER	-	-	-	SNV	-	-	-	-
chrX_50067584_G/C	chrX:50067584	C	-	-	-	intergenic_variant	-	-	-	-	-	-	MODIFIER	-	-	-	SNV	-	-	-	-
chrX_50068937_-/G	chrX:50068936-50068937	G	-	-	-	intergenic_variant	-	-	-	-	-	-	MODIFIER	-	-	-	insertion	-	-	-	-
chrX_50071326_A/T	chrX:50071326	T	-	-	-	intergenic_variant	-	-	-	-	-	-	MODIFIER	-	-	-	SNV	-	-	-	-
chrX_50071436_C/T	chrX:50071436	T	-	-	-	intergenic_variant	-	-	-	-	-	-	MODIFIER	-	-	-	SNV	-	-	-	-
chrX_50079257_C/A	chrX:50079257	A	ENSBTAG00000027978	ENSBTAT00000040359	Transcript	downstream_gene_variant	-	-	-	-	-	-	MODIFIER	2980	-1	-	SNV	-	-	-	-
chrX_50079257_C/A	chrX:50079257	A	ENSBTAG00000027978	ENSBTAT00000068987	Transcript	downstream_gene_variant	-	-	-	-	-	-	MODIFIER	2980	-1	-	SNV	-	-	-	-
chrX_50084637_C/G	chrX:50084637	G	ENSBTAG00000027978	ENSBTAT00000040359	Transcript	missense_variant	258	258	86	M/I	atG/atC	-	MODERATE	-	-1	-	SNV	-	-	-	tolerated(0.11)
chrX_50084637_C/G	chrX:50084637	G	ENSBTAG00000027978	ENSBTAT00000068987	Transcript	missense_variant	243	243	81	M/I	atG/atC	-	MODERATE	-	-1	-	SNV	-	-	-	tolerated(0.11)
chrX_50126413_T/C	chrX:50126413	C	-	-	-	intergenic_variant	-	-	-	-	-	-	MODIFIER	-	-	-	SNV	-	-	-	-
chrX_50136592_A/T	chrX:50136592	T	ENSBTAG00000037637	ENSBTAT00000051948	Transcript	non_coding_transcript_exon_variant	143	-	-	-	-	-	MODIFIER	-	-1	-	SNV	RF00002	RFAM	-	-
chrX_50136592_A/T	chrX:50136592	T	ENSBTAG00000045481	ENSBTAT00000062914	Transcript	upstream_gene_variant	-	-	-	-	-	-	MODIFIER	1518	-1	-	SNV	RF00002	RFAM	-	-
chrX_50138329_G/A	chrX:50138329	A	ENSBTAG00000037637	ENSBTAT00000051948	Transcript	upstream_gene_variant	-	-	-	-	-	-	MODIFIER	1595	-1	-	SNV	RF00002	RFAM	-	-
chrX_50138329_G/A	chrX:50138329	A	ENSBTAG00000045481	ENSBTAT00000062914	Transcript	upstream_gene_variant	-	-	-	-	-	-	MODIFIER	3255	-1	-	SNV	RF00002	RFAM	-	-
Additional SNP with 0.80 < r2 < 0.90
chrX_49679026_C/T	chrX:49679026	T	ENSBTAG00000037686	ENSBTAT00000053743	Transcript	downstream_gene_variant	-	-	-	-	-	-	MODIFIER	418	1	-	SNV	SRPX2	HGNC	HGNC:30668	-
chrX_49679199_G/A	chrX:49679199	A	ENSBTAG00000037686	ENSBTAT00000053743	Transcript	downstream_gene_variant	-	-	-	-	-	-	MODIFIER	591	1	-	SNV	SRPX2	HGNC	HGNC:30668	-
chrX_49679580_C/G	chrX:49679580	G	ENSBTAG00000037686	ENSBTAT00000053743	Transcript	downstream_gene_variant	-	-	-	-	-	-	MODIFIER	972	1	-	SNV	SRPX2	HGNC	HGNC:30668	-
chrX_49679935_C/T	chrX:49679935	T	ENSBTAG00000037686	ENSBTAT00000053743	Transcript	downstream_gene_variant	-	-	-	-	-	-	MODIFIER	1327	1	-	SNV	SRPX2	HGNC	HGNC:30668	-
chrX_49679991_T/C	chrX:49679991	C	ENSBTAG00000037686	ENSBTAT00000053743	Transcript	downstream_gene_variant	-	-	-	-	-	-	MODIFIER	1383	1	-	SNV	SRPX2	HGNC	HGNC:30668	-
chrX_49680238_G/A	chrX:49680238	A	ENSBTAG00000037686	ENSBTAT00000053743	Transcript	downstream_gene_variant	-	-	-	-	-	-	MODIFIER	1630	1	-	SNV	SRPX2	HGNC	HGNC:30668	-
chrX_49680241_T/A	chrX:49680241	A	ENSBTAG00000037686	ENSBTAT00000053743	Transcript	downstream_gene_variant	-	-	-	-	-	-	MODIFIER	1633	1	-	SNV	SRPX2	HGNC	HGNC:30668	-
chrX_49680534_A/G	chrX:49680534	G	ENSBTAG00000037686	ENSBTAT00000053743	Transcript	downstream_gene_variant	-	-	-	-	-	-	MODIFIER	1926	1	-	SNV	SRPX2	HGNC	HGNC:30668	-
chrX_49680625_A/G	chrX:49680625	G	ENSBTAG00000037686	ENSBTAT00000053743	Transcript	downstream_gene_variant	-	-	-	-	-	-	MODIFIER	2017	1	-	SNV	SRPX2	HGNC	HGNC:30668	-
chrX_49680756_A/G	chrX:49680756	G	ENSBTAG00000037686	ENSBTAT00000053743	Transcript	downstream_gene_variant	-	-	-	-	-	-	MODIFIER	2148	1	-	SNV	SRPX2	HGNC	HGNC:30668	-
chrX_49680774_T/C	chrX:49680774	C	ENSBTAG00000037686	ENSBTAT00000053743	Transcript	downstream_gene_variant	-	-	-	-	-	-	MODIFIER	2166	1	-	SNV	SRPX2	HGNC	HGNC:30668	-
chrX_49680877_G/A	chrX:49680877	A	ENSBTAG00000037686	ENSBTAT00000053743	Transcript	downstream_gene_variant	-	-	-	-	-	-	MODIFIER	2269	1	-	SNV	SRPX2	HGNC	HGNC:30668	-
chrX_49680903_T/C	chrX:49680903	C	ENSBTAG00000037686	ENSBTAT00000053743	Transcript	downstream_gene_variant	-	-	-	-	-	-	MODIFIER	2295	1	-	SNV	SRPX2	HGNC	HGNC:30668	-
chrX_49680945_A/G	chrX:49680945	G	ENSBTAG00000037686	ENSBTAT00000053743	Transcript	downstream_gene_variant	-	-	-	-	-	-	MODIFIER	2337	1	-	SNV	SRPX2	HGNC	HGNC:30668	-
chrX_49682222_C/T	chrX:49682222	T	ENSBTAG00000037686	ENSBTAT00000053743	Transcript	downstream_gene_variant	-	-	-	-	-	-	MODIFIER	3614	1	-	SNV	SRPX2	HGNC	HGNC:30668	-
chrX_49682298_G/A	chrX:49682298	A	ENSBTAG00000037686	ENSBTAT00000053743	Transcript	downstream_gene_variant	-	-	-	-	-	-	MODIFIER	3690	1	-	SNV	SRPX2	HGNC	HGNC:30668	-
chrX_49682492_A/G	chrX:49682492	G	ENSBTAG00000037686	ENSBTAT00000053743	Transcript	downstream_gene_variant	-	-	-	-	-	-	MODIFIER	3884	1	-	SNV	SRPX2	HGNC	HGNC:30668	-
chrX_49682663_G/T	chrX:49682663	T	ENSBTAG00000037686	ENSBTAT00000053743	Transcript	downstream_gene_variant	-	-	-	-	-	-	MODIFIER	4055	1	-	SNV	SRPX2	HGNC	HGNC:30668	-
chrX_49682832_C/T	chrX:49682832	T	ENSBTAG00000037686	ENSBTAT00000053743	Transcript	downstream_gene_variant	-	-	-	-	-	-	MODIFIER	4224	1	-	SNV	SRPX2	HGNC	HGNC:30668	-
chrX_49682916_A/T	chrX:49682916	T	ENSBTAG00000037686	ENSBTAT00000053743	Transcript	downstream_gene_variant	-	-	-	-	-	-	MODIFIER	4308	1	-	SNV	SRPX2	HGNC	HGNC:30668	-
chrX_49683094_-/TCAGT	chrX:49683093-49683094	TCAGT	ENSBTAG00000037686	ENSBTAT00000053743	Transcript	downstream_gene_variant	-	-	-	-	-	-	MODIFIER	4485	1	-	insertion	SRPX2	HGNC	HGNC:30668	-
chrX_49683123_T/C	chrX:49683123	C	ENSBTAG00000037686	ENSBTAT00000053743	Transcript	downstream_gene_variant	-	-	-	-	-	-	MODIFIER	4515	1	-	SNV	SRPX2	HGNC	HGNC:30668	-
chrX_49683486_A/G	chrX:49683486	G	ENSBTAG00000037686	ENSBTAT00000053743	Transcript	downstream_gene_variant	-	-	-	-	-	-	MODIFIER	4878	1	-	SNV	SRPX2	HGNC	HGNC:30668	-
chrX_49683513_C/T	chrX:49683513	T	ENSBTAG00000037686	ENSBTAT00000053743	Transcript	downstream_gene_variant	-	-	-	-	-	-	MODIFIER	4905	1	-	SNV	SRPX2	HGNC	HGNC:30668	-
chrX_49683517_G/A	chrX:49683517	A	ENSBTAG00000037686	ENSBTAT00000053743	Transcript	downstream_gene_variant	-	-	-	-	-	-	MODIFIER	4909	1	-	SNV	SRPX2	HGNC	HGNC:30668	-
chrX_49683582_A/G	chrX:49683582	G	ENSBTAG00000037686	ENSBTAT00000053743	Transcript	downstream_gene_variant	-	-	-	-	-	-	MODIFIER	4974	1	-	SNV	SRPX2	HGNC	HGNC:30668	-
chrX_49683779_C/T	chrX:49683779	T	-	-	-	intergenic_variant	-	-	-	-	-	-	MODIFIER	-	-	-	SNV	-	-	-	-
chrX_49683785_T/A	chrX:49683785	A	-	-	-	intergenic_variant	-	-	-	-	-	-	MODIFIER	-	-	-	SNV	-	-	-	-
chrX_49683795_T/C	chrX:49683795	C	-	-	-	intergenic_variant	-	-	-	-	-	-	MODIFIER	-	-	-	SNV	-	-	-	-
chrX_49683935_G/A	chrX:49683935	A	-	-	-	intergenic_variant	-	-	-	-	-	-	MODIFIER	-	-	-	SNV	-	-	-	-
chrX_49683982_G/T	chrX:49683982	T	-	-	-	intergenic_variant	-	-	-	-	-	-	MODIFIER	-	-	-	SNV	-	-	-	-
chrX_49684174_T/C	chrX:49684174	C	-	-	-	intergenic_variant	-	-	-	-	-	-	MODIFIER	-	-	-	SNV	-	-	-	-
chrX_49684440_C/A	chrX:49684440	A	-	-	-	intergenic_variant	-	-	-	-	-	-	MODIFIER	-	-	-	SNV	-	-	-	-
chrX_49684569_T/-	chrX:49684569	-	-	-	-	intergenic_variant	-	-	-	-	-	-	MODIFIER	-	-	-	deletion	-	-	-	-
chrX_49684811_T/C	chrX:49684811	C	-	-	-	intergenic_variant	-	-	-	-	-	-	MODIFIER	-	-	-	SNV	-	-	-	-
chrX_49684823_T/C	chrX:49684823	C	-	-	-	intergenic_variant	-	-	-	-	-	-	MODIFIER	-	-	-	SNV	-	-	-	-
chrX_49684974_A/C	chrX:49684974	C	-	-	-	intergenic_variant	-	-	-	-	-	-	MODIFIER	-	-	-	SNV	-	-	-	-
chrX_49685293_A/G	chrX:49685293	G	-	-	-	intergenic_variant	-	-	-	-	-	-	MODIFIER	-	-	-	SNV	-	-	-	-
chrX_49685372_A/G	chrX:49685372	G	-	-	-	intergenic_variant	-	-	-	-	-	-	MODIFIER	-	-	-	SNV	-	-	-	-
chrX_49685458_G/A	chrX:49685458	A	-	-	-	intergenic_variant	-	-	-	-	-	-	MODIFIER	-	-	-	SNV	-	-	-	-
chrX_49685681_A/G	chrX:49685681	G	-	-	-	intergenic_variant	-	-	-	-	-	-	MODIFIER	-	-	-	SNV	-	-	-	-
chrX_49685959_C/A	chrX:49685959	A	-	-	-	intergenic_variant	-	-	-	-	-	-	MODIFIER	-	-	-	SNV	-	-	-	-
chrX_49685984_A/G	chrX:49685984	G	-	-	-	intergenic_variant	-	-	-	-	-	-	MODIFIER	-	-	-	SNV	-	-	-	-
chrX_49686339_C/T	chrX:49686339	T	-	-	-	intergenic_variant	-	-	-	-	-	-	MODIFIER	-	-	-	SNV	-	-	-	-
chrX_49686347_G/A	chrX:49686347	A	-	-	-	intergenic_variant	-	-	-	-	-	-	MODIFIER	-	-	-	SNV	-	-	-	-
chrX_49686349_A/G	chrX:49686349	G	-	-	-	intergenic_variant	-	-	-	-	-	-	MODIFIER	-	-	-	SNV	-	-	-	-
chrX_49686418_A/G	chrX:49686418	G	-	-	-	intergenic_variant	-	-	-	-	-	-	MODIFIER	-	-	-	SNV	-	-	-	-
chrX_49686519_C/T	chrX:49686519	T	-	-	-	intergenic_variant	-	-	-	-	-	-	MODIFIER	-	-	-	SNV	-	-	-	-
chrX_49686793_C/T	chrX:49686793	T	-	-	-	intergenic_variant	-	-	-	-	-	-	MODIFIER	-	-	-	SNV	-	-	-	-
chrX_49686983_T/C	chrX:49686983	C	-	-	-	intergenic_variant	-	-	-	-	-	-	MODIFIER	-	-	-	SNV	-	-	-	-
chrX_49687055_G/A	chrX:49687055	A	-	-	-	intergenic_variant	-	-	-	-	-	-	MODIFIER	-	-	-	SNV	-	-	-	-
chrX_49687144_G/A	chrX:49687144	A	-	-	-	intergenic_variant	-	-	-	-	-	-	MODIFIER	-	-	-	SNV	-	-	-	-
chrX_49687206_A/G	chrX:49687206	G	-	-	-	intergenic_variant	-	-	-	-	-	-	MODIFIER	-	-	-	SNV	-	-	-	-
chrX_49687242_ATGG/-	chrX:49687242-49687245	-	-	-	-	intergenic_variant	-	-	-	-	-	-	MODIFIER	-	-	-	deletion	-	-	-	-
chrX_49687264_C/T	chrX:49687264	T	-	-	-	intergenic_variant	-	-	-	-	-	-	MODIFIER	-	-	-	SNV	-	-	-	-
chrX_49687276_G/A	chrX:49687276	A	-	-	-	intergenic_variant	-	-	-	-	-	-	MODIFIER	-	-	-	SNV	-	-	-	-
chrX_49687332_G/C	chrX:49687332	C	-	-	-	intergenic_variant	-	-	-	-	-	-	MODIFIER	-	-	-	SNV	-	-	-	-
chrX_49687538_A/G	chrX:49687538	G	-	-	-	intergenic_variant	-	-	-	-	-	-	MODIFIER	-	-	-	SNV	-	-	-	-
chrX_49687803_G/A	chrX:49687803	A	-	-	-	intergenic_variant	-	-	-	-	-	-	MODIFIER	-	-	-	SNV	-	-	-	-
chrX_49688072_T/C	chrX:49688072	C	-	-	-	intergenic_variant	-	-	-	-	-	-	MODIFIER	-	-	-	SNV	-	-	-	-
chrX_49688176_G/A	chrX:49688176	A	-	-	-	intergenic_variant	-	-	-	-	-	-	MODIFIER	-	-	-	SNV	-	-	-	-
chrX_49688763_G/A	chrX:49688763	A	-	-	-	intergenic_variant	-	-	-	-	-	-	MODIFIER	-	-	-	SNV	-	-	-	-
chrX_49689443_C/T	chrX:49689443	T	-	-	-	intergenic_variant	-	-	-	-	-	-	MODIFIER	-	-	-	SNV	-	-	-	-
chrX_49689940_A/G	chrX:49689940	G	-	-	-	intergenic_variant	-	-	-	-	-	-	MODIFIER	-	-	-	SNV	-	-	-	-
chrX_49690298_G/C	chrX:49690298	C	-	-	-	intergenic_variant	-	-	-	-	-	-	MODIFIER	-	-	-	SNV	-	-	-	-
chrX_49690683_T/C	chrX:49690683	C	-	-	-	intergenic_variant	-	-	-	-	-	-	MODIFIER	-	-	-	SNV	-	-	-	-
chrX_49690995_T/C	chrX:49690995	C	-	-	-	intergenic_variant	-	-	-	-	-	-	MODIFIER	-	-	-	SNV	-	-	-	-
chrX_49691495_G/T	chrX:49691495	T	-	-	-	intergenic_variant	-	-	-	-	-	-	MODIFIER	-	-	-	SNV	-	-	-	-
chrX_49691648_C/T	chrX:49691648	T	-	-	-	intergenic_variant	-	-	-	-	-	-	MODIFIER	-	-	-	SNV	-	-	-	-
chrX_49691757_G/A	chrX:49691757	A	-	-	-	intergenic_variant	-	-	-	-	-	-	MODIFIER	-	-	-	SNV	-	-	-	-
chrX_49692367_C/T	chrX:49692367	T	-	-	-	intergenic_variant	-	-	-	-	-	-	MODIFIER	-	-	-	SNV	-	-	-	-
chrX_49692971_G/T	chrX:49692971	T	-	-	-	intergenic_variant	-	-	-	-	-	-	MODIFIER	-	-	-	SNV	-	-	-	-
chrX_49694791_C/G	chrX:49694791	G	-	-	-	intergenic_variant	-	-	-	-	-	-	MODIFIER	-	-	-	SNV	-	-	-	-
chrX_49695300_A/G	chrX:49695300	G	-	-	-	intergenic_variant	-	-	-	-	-	-	MODIFIER	-	-	-	SNV	-	-	-	-
chrX_49695807_G/A	chrX:49695807	A	-	-	-	intergenic_variant	-	-	-	-	-	-	MODIFIER	-	-	-	SNV	-	-	-	-
chrX_49697148_G/A	chrX:49697148	A	-	-	-	intergenic_variant	-	-	-	-	-	-	MODIFIER	-	-	-	SNV	-	-	-	-
chrX_49706081_A/G	chrX:49706081	G	-	-	-	intergenic_variant	-	-	-	-	-	-	MODIFIER	-	-	-	SNV	-	-	-	-
chrX_49709069_T/G	chrX:49709069	G	-	-	-	intergenic_variant	-	-	-	-	-	-	MODIFIER	-	-	-	SNV	-	-	-	-
chrX_49722082_G/A	chrX:49722082	A	-	-	-	intergenic_variant	-	-	-	-	-	-	MODIFIER	-	-	-	SNV	-	-	-	-
chrX_49724088_-/A	chrX:49724087-49724088	A	-	-	-	intergenic_variant	-	-	-	-	-	-	MODIFIER	-	-	-	insertion	-	-	-	-
chrX_49732980_A/G	chrX:49732980	G	ENSBTAG00000040255	ENSBTAT00000066229	Transcript	downstream_gene_variant	-	-	-	-	-	-	MODIFIER	3726	-1	-	SNV	-	-	-	-
chrX_49741074_A/C	chrX:49741074	C	ENSBTAG00000040255	ENSBTAT00000066229	Transcript	upstream_gene_variant	-	-	-	-	-	-	MODIFIER	3757	-1	-	SNV	-	-	-	-
chrX_49744780_C/T	chrX:49744780	T	-	-	-	intergenic_variant	-	-	-	-	-	-	MODIFIER	-	-	-	SNV	-	-	-	-
chrX_49745707_A/T	chrX:49745707	T	-	-	-	intergenic_variant	-	-	-	-	-	-	MODIFIER	-	-	-	SNV	-	-	-	-
chrX_49746984_C/T	chrX:49746984	T	-	-	-	intergenic_variant	-	-	-	-	-	-	MODIFIER	-	-	-	SNV	-	-	-	-
chrX_49748031_G/A	chrX:49748031	A	-	-	-	intergenic_variant	-	-	-	-	-	-	MODIFIER	-	-	-	SNV	-	-	-	-
chrX_49749239_T/G	chrX:49749239	G	-	-	-	intergenic_variant	-	-	-	-	-	-	MODIFIER	-	-	-	SNV	-	-	-	-
chrX_49750400_T/C	chrX:49750400	C	-	-	-	intergenic_variant	-	-	-	-	-	-	MODIFIER	-	-	-	SNV	-	-	-	-
chrX_49754850_A/T	chrX:49754850	T	-	-	-	intergenic_variant	-	-	-	-	-	-	MODIFIER	-	-	-	SNV	-	-	-	-
chrX_49775252_ATAACG/-	chrX:49775252-49775257	-	-	-	-	intergenic_variant	-	-	-	-	-	-	MODIFIER	-	-	-	deletion	-	-	-	-
chrX_49793228_A/G	chrX:49793228	G	-	-	-	intergenic_variant	-	-	-	-	-	-	MODIFIER	-	-	-	SNV	-	-	-	-
chrX_49793923_A/G	chrX:49793923	G	ENSBTAG00000022502	ENSBTAT00000046525	Transcript	downstream_gene_variant	-	-	-	-	-	-	MODIFIER	4334	-1	-	SNV	-	-	-	-
chrX_49794542_A/G	chrX:49794542	G	ENSBTAG00000022502	ENSBTAT00000046525	Transcript	downstream_gene_variant	-	-	-	-	-	-	MODIFIER	3715	-1	-	SNV	-	-	-	-
chrX_49796120_T/A	chrX:49796120	A	ENSBTAG00000022502	ENSBTAT00000046525	Transcript	downstream_gene_variant	-	-	-	-	-	-	MODIFIER	2137	-1	-	SNV	-	-	-	-
chrX_49798454_G/T	chrX:49798454	T	ENSBTAG00000022502	ENSBTAT00000046525	Transcript	intron_variant	-	-	-	-	-	-	MODIFIER	-	-1	-	SNV	-	-	-	-
chrX_49800427_G/T	chrX:49800427	T	ENSBTAG00000022502	ENSBTAT00000046525	Transcript	intron_variant	-	-	-	-	-	-	MODIFIER	-	-1	-	SNV	-	-	-	-
chrX_49803081_T/C	chrX:49803081	C	ENSBTAG00000022502	ENSBTAT00000046525	Transcript	upstream_gene_variant	-	-	-	-	-	-	MODIFIER	347	-1	-	SNV	-	-	-	-
chrX_49804479_A/T	chrX:49804479	T	ENSBTAG00000022502	ENSBTAT00000046525	Transcript	upstream_gene_variant	-	-	-	-	-	-	MODIFIER	1745	-1	-	SNV	-	-	-	-
chrX_49810794_G/A	chrX:49810794	A	-	-	-	intergenic_variant	-	-	-	-	-	-	MODIFIER	-	-	-	SNV	-	-	-	-
chrX_49812671_G/A	chrX:49812671	A	-	-	-	intergenic_variant	-	-	-	-	-	-	MODIFIER	-	-	-	SNV	-	-	-	-
chrX_49816239_T/C	chrX:49816239	C	-	-	-	intergenic_variant	-	-	-	-	-	-	MODIFIER	-	-	-	SNV	-	-	-	-
chrX_49818185_A/T	chrX:49818185	T	-	-	-	intergenic_variant	-	-	-	-	-	-	MODIFIER	-	-	-	SNV	-	-	-	-
chrX_49824791_A/C	chrX:49824791	C	ENSBTAG00000048265	ENSBTAT00000064195	Transcript	downstream_gene_variant	-	-	-	-	-	-	MODIFIER	3788	-1	-	SNV	-	-	-	-
chrX_49824791_A/C	chrX:49824791	C	ENSBTAG00000048265	ENSBTAT00000076076	Transcript	downstream_gene_variant	-	-	-	-	-	-	MODIFIER	3788	-1	-	SNV	-	-	-	-
chrX_49825413_A/G	chrX:49825413	G	ENSBTAG00000048265	ENSBTAT00000064195	Transcript	downstream_gene_variant	-	-	-	-	-	-	MODIFIER	3166	-1	-	SNV	-	-	-	-
chrX_49825413_A/G	chrX:49825413	G	ENSBTAG00000048265	ENSBTAT00000076076	Transcript	downstream_gene_variant	-	-	-	-	-	-	MODIFIER	3166	-1	-	SNV	-	-	-	-
chrX_49827244_T/A	chrX:49827244	A	ENSBTAG00000048265	ENSBTAT00000064195	Transcript	downstream_gene_variant	-	-	-	-	-	-	MODIFIER	1335	-1	-	SNV	-	-	-	-
chrX_49827244_T/A	chrX:49827244	A	ENSBTAG00000048265	ENSBTAT00000076076	Transcript	downstream_gene_variant	-	-	-	-	-	-	MODIFIER	1335	-1	-	SNV	-	-	-	-
chrX_49827271_G/A	chrX:49827271	A	ENSBTAG00000048265	ENSBTAT00000064195	Transcript	downstream_gene_variant	-	-	-	-	-	-	MODIFIER	1308	-1	-	SNV	-	-	-	-
chrX_49827271_G/A	chrX:49827271	A	ENSBTAG00000048265	ENSBTAT00000076076	Transcript	downstream_gene_variant	-	-	-	-	-	-	MODIFIER	1308	-1	-	SNV	-	-	-	-
chrX_49827380_T/G	chrX:49827380	G	ENSBTAG00000048265	ENSBTAT00000064195	Transcript	downstream_gene_variant	-	-	-	-	-	-	MODIFIER	1199	-1	-	SNV	-	-	-	-
chrX_49827380_T/G	chrX:49827380	G	ENSBTAG00000048265	ENSBTAT00000076076	Transcript	downstream_gene_variant	-	-	-	-	-	-	MODIFIER	1199	-1	-	SNV	-	-	-	-
chrX_49827653_C/T	chrX:49827653	T	ENSBTAG00000048265	ENSBTAT00000064195	Transcript	downstream_gene_variant	-	-	-	-	-	-	MODIFIER	926	-1	-	SNV	-	-	-	-
chrX_49827653_C/T	chrX:49827653	T	ENSBTAG00000048265	ENSBTAT00000076076	Transcript	downstream_gene_variant	-	-	-	-	-	-	MODIFIER	926	-1	-	SNV	-	-	-	-
chrX_49830180_A/-	chrX:49830180	-	ENSBTAG00000048265	ENSBTAT00000064195	Transcript	upstream_gene_variant	-	-	-	-	-	-	MODIFIER	238	-1	-	deletion	-	-	-	-
chrX_49830180_A/-	chrX:49830180	-	ENSBTAG00000048265	ENSBTAT00000076076	Transcript	upstream_gene_variant	-	-	-	-	-	-	MODIFIER	238	-1	-	deletion	-	-	-	-
chrX_49830315_A/G	chrX:49830315	G	ENSBTAG00000048265	ENSBTAT00000064195	Transcript	upstream_gene_variant	-	-	-	-	-	-	MODIFIER	373	-1	-	SNV	-	-	-	-
chrX_49830315_A/G	chrX:49830315	G	ENSBTAG00000048265	ENSBTAT00000076076	Transcript	upstream_gene_variant	-	-	-	-	-	-	MODIFIER	373	-1	-	SNV	-	-	-	-
chrX_49834281_T/C	chrX:49834281	C	ENSBTAG00000048265	ENSBTAT00000064195	Transcript	upstream_gene_variant	-	-	-	-	-	-	MODIFIER	4339	-1	-	SNV	-	-	-	-
chrX_49834281_T/C	chrX:49834281	C	ENSBTAG00000048265	ENSBTAT00000076076	Transcript	upstream_gene_variant	-	-	-	-	-	-	MODIFIER	4339	-1	-	SNV	-	-	-	-
chrX_49835041_A/-	chrX:49835041	-	-	-	-	intergenic_variant	-	-	-	-	-	-	MODIFIER	-	-	-	deletion	-	-	-	-
chrX_49838265_G/A	chrX:49838265	A	-	-	-	intergenic_variant	-	-	-	-	-	-	MODIFIER	-	-	-	SNV	-	-	-	-
chrX_49839128_T/C	chrX:49839128	C	-	-	-	intergenic_variant	-	-	-	-	-	-	MODIFIER	-	-	-	SNV	-	-	-	-
chrX_49849244_T/C	chrX:49849244	C	-	-	-	intergenic_variant	-	-	-	-	-	-	MODIFIER	-	-	-	SNV	-	-	-	-
chrX_49855502_G/A	chrX:49855502	A	-	-	-	intergenic_variant	-	-	-	-	-	-	MODIFIER	-	-	-	SNV	-	-	-	-
chrX_49857565_C/A	chrX:49857565	A	-	-	-	intergenic_variant	-	-	-	-	-	-	MODIFIER	-	-	-	SNV	-	-	-	-
chrX_49862020_C/T	chrX:49862020	T	-	-	-	intergenic_variant	-	-	-	-	-	-	MODIFIER	-	-	-	SNV	-	-	-	-
chrX_49881547_G/C	chrX:49881547	C	-	-	-	intergenic_variant	-	-	-	-	-	-	MODIFIER	-	-	-	SNV	-	-	-	-
chrX_49898106_C/T	chrX:49898106	T	-	-	-	intergenic_variant	-	-	-	-	-	-	MODIFIER	-	-	-	SNV	-	-	-	-
chrX_49915983_C/T	chrX:49915983	T	ENSBTAG00000032852	ENSBTAT00000028200	Transcript	upstream_gene_variant	-	-	-	-	-	-	MODIFIER	4875	-1	-	SNV	GPRASP2	VGNC	-	-
chrX_49921494_G/A	chrX:49921494	A	-	-	-	intergenic_variant	-	-	-	-	-	-	MODIFIER	-	-	-	SNV	-	-	-	-
chrX_49935284_G/A	chrX:49935284	A	ENSBTAG00000047213	ENSBTAT00000065541	Transcript	downstream_gene_variant	-	-	-	-	-	-	MODIFIER	405	-1	-	SNV	-	-	-	-
chrX_49941769_C/A	chrX:49941769	A	ENSBTAG00000047213	ENSBTAT00000065541	Transcript	upstream_gene_variant	-	-	-	-	-	-	MODIFIER	1966	-1	-	SNV	-	-	-	-
chrX_49943424_C/T	chrX:49943424	T	ENSBTAG00000047213	ENSBTAT00000065541	Transcript	upstream_gene_variant	-	-	-	-	-	-	MODIFIER	3621	-1	-	SNV	-	-	-	-
chrX_49947256_T/C	chrX:49947256	C	-	-	-	intergenic_variant	-	-	-	-	-	-	MODIFIER	-	-	-	SNV	-	-	-	-
chrX_49947926_G/A	chrX:49947926	A	-	-	-	intergenic_variant	-	-	-	-	-	-	MODIFIER	-	-	-	SNV	-	-	-	-
chrX_49949655_C/G	chrX:49949655	G	-	-	-	intergenic_variant	-	-	-	-	-	-	MODIFIER	-	-	-	SNV	-	-	-	-
chrX_49949706_C/T	chrX:49949706	T	-	-	-	intergenic_variant	-	-	-	-	-	-	MODIFIER	-	-	-	SNV	-	-	-	-
chrX_49950390_G/A	chrX:49950390	A	-	-	-	intergenic_variant	-	-	-	-	-	-	MODIFIER	-	-	-	SNV	-	-	-	-
chrX_49950929_T/C	chrX:49950929	C	-	-	-	intergenic_variant	-	-	-	-	-	-	MODIFIER	-	-	-	SNV	-	-	-	-
chrX_49952545_-/AC	chrX:49952544-49952545	AC	-	-	-	intergenic_variant	-	-	-	-	-	-	MODIFIER	-	-	-	insertion	-	-	-	-
chrX_49952595_-/TTATGGT	chrX:49952594-49952595	TTATGGT	-	-	-	intergenic_variant	-	-	-	-	-	-	MODIFIER	-	-	-	insertion	-	-	-	-
chrX_49953811_A/C	chrX:49953811	C	-	-	-	intergenic_variant	-	-	-	-	-	-	MODIFIER	-	-	-	SNV	-	-	-	-
chrX_49954363_G/C	chrX:49954363	C	-	-	-	intergenic_variant	-	-	-	-	-	-	MODIFIER	-	-	-	SNV	-	-	-	-
chrX_49955674_A/T	chrX:49955674	T	-	-	-	intergenic_variant	-	-	-	-	-	-	MODIFIER	-	-	-	SNV	-	-	-	-

## Sheet: LD_set2_chrX57080198
Uploaded_variation	Location	Allele	Gene	Feature	Feature_type	Consequence	cDNA_position	CDS_position	Protein_position	Amino_acids	Codons	Existing_variation	IMPACT	DISTANCE	STRAND	FLAGS	VARIANT_CLASS	SYMBOL	SYMBOL_SOURCE	HGNC_ID	SIFT
chrX_57036921_C/T	chrX:57036921	T	ENSBTAG00000013760	ENSBTAT00000018292	Transcript	intron_variant	-	-	-	-	-	-	MODIFIER	-	-1	-	SNV	COL4A6	VGNC	-	-
chrX_57036921_C/T	chrX:57036921	T	ENSBTAG00000013760	ENSBTAT00000066424	Transcript	intron_variant	-	-	-	-	-	-	MODIFIER	-	-1	-	SNV	COL4A6	VGNC	-	-
chrX_57036921_C/T	chrX:57036921	T	ENSBTAG00000013760	ENSBTAT00000074542	Transcript	intron_variant	-	-	-	-	-	-	MODIFIER	-	-1	-	SNV	COL4A6	VGNC	-	-
chrX_57036921_C/T	chrX:57036921	T	ENSBTAG00000013760	ENSBTAT00000083333	Transcript	intron_variant	-	-	-	-	-	-	MODIFIER	-	-1	-	SNV	COL4A6	VGNC	-	-
chrX_57048147_C/G	chrX:57048147	G	ENSBTAG00000013760	ENSBTAT00000018292	Transcript	intron_variant	-	-	-	-	-	-	MODIFIER	-	-1	-	SNV	COL4A6	VGNC	-	-
chrX_57048147_C/G	chrX:57048147	G	ENSBTAG00000013760	ENSBTAT00000066424	Transcript	intron_variant	-	-	-	-	-	-	MODIFIER	-	-1	-	SNV	COL4A6	VGNC	-	-
chrX_57048147_C/G	chrX:57048147	G	ENSBTAG00000013760	ENSBTAT00000074542	Transcript	intron_variant	-	-	-	-	-	-	MODIFIER	-	-1	-	SNV	COL4A6	VGNC	-	-
chrX_57048147_C/G	chrX:57048147	G	ENSBTAG00000013760	ENSBTAT00000083333	Transcript	intron_variant	-	-	-	-	-	-	MODIFIER	-	-1	-	SNV	COL4A6	VGNC	-	-
chrX_57053327_T/C	chrX:57053327	C	ENSBTAG00000013760	ENSBTAT00000018292	Transcript	intron_variant	-	-	-	-	-	-	MODIFIER	-	-1	-	SNV	COL4A6	VGNC	-	-
chrX_57053327_T/C	chrX:57053327	C	ENSBTAG00000013760	ENSBTAT00000066424	Transcript	intron_variant	-	-	-	-	-	-	MODIFIER	-	-1	-	SNV	COL4A6	VGNC	-	-
chrX_57053327_T/C	chrX:57053327	C	ENSBTAG00000013760	ENSBTAT00000074542	Transcript	intron_variant	-	-	-	-	-	-	MODIFIER	-	-1	-	SNV	COL4A6	VGNC	-	-
chrX_57053327_T/C	chrX:57053327	C	ENSBTAG00000013760	ENSBTAT00000083333	Transcript	intron_variant	-	-	-	-	-	-	MODIFIER	-	-1	-	SNV	COL4A6	VGNC	-	-
chrX_57053961_C/A	chrX:57053961	A	ENSBTAG00000013760	ENSBTAT00000018292	Transcript	intron_variant	-	-	-	-	-	-	MODIFIER	-	-1	-	SNV	COL4A6	VGNC	-	-
chrX_57053961_C/A	chrX:57053961	A	ENSBTAG00000013760	ENSBTAT00000066424	Transcript	intron_variant	-	-	-	-	-	-	MODIFIER	-	-1	-	SNV	COL4A6	VGNC	-	-
chrX_57053961_C/A	chrX:57053961	A	ENSBTAG00000013760	ENSBTAT00000074542	Transcript	intron_variant	-	-	-	-	-	-	MODIFIER	-	-1	-	SNV	COL4A6	VGNC	-	-
chrX_57053961_C/A	chrX:57053961	A	ENSBTAG00000013760	ENSBTAT00000083333	Transcript	intron_variant	-	-	-	-	-	-	MODIFIER	-	-1	-	SNV	COL4A6	VGNC	-	-
chrX_57060210_C/T	chrX:57060210	T	ENSBTAG00000013760	ENSBTAT00000018292	Transcript	intron_variant	-	-	-	-	-	-	MODIFIER	-	-1	-	SNV	COL4A6	VGNC	-	-
chrX_57060210_C/T	chrX:57060210	T	ENSBTAG00000013760	ENSBTAT00000066424	Transcript	intron_variant	-	-	-	-	-	-	MODIFIER	-	-1	-	SNV	COL4A6	VGNC	-	-
chrX_57060210_C/T	chrX:57060210	T	ENSBTAG00000013760	ENSBTAT00000074542	Transcript	intron_variant	-	-	-	-	-	-	MODIFIER	-	-1	-	SNV	COL4A6	VGNC	-	-
chrX_57060210_C/T	chrX:57060210	T	ENSBTAG00000013760	ENSBTAT00000083333	Transcript	intron_variant	-	-	-	-	-	-	MODIFIER	-	-1	-	SNV	COL4A6	VGNC	-	-
chrX_57064396_G/A	chrX:57064396	A	ENSBTAG00000013760	ENSBTAT00000018292	Transcript	intron_variant	-	-	-	-	-	-	MODIFIER	-	-1	-	SNV	COL4A6	VGNC	-	-
chrX_57064396_G/A	chrX:57064396	A	ENSBTAG00000013760	ENSBTAT00000066424	Transcript	intron_variant	-	-	-	-	-	-	MODIFIER	-	-1	-	SNV	COL4A6	VGNC	-	-
chrX_57064396_G/A	chrX:57064396	A	ENSBTAG00000013760	ENSBTAT00000074542	Transcript	intron_variant	-	-	-	-	-	-	MODIFIER	-	-1	-	SNV	COL4A6	VGNC	-	-
chrX_57064396_G/A	chrX:57064396	A	ENSBTAG00000013760	ENSBTAT00000083333	Transcript	intron_variant	-	-	-	-	-	-	MODIFIER	-	-1	-	SNV	COL4A6	VGNC	-	-
chrX_57067608_G/A	chrX:57067608	A	ENSBTAG00000013760	ENSBTAT00000018292	Transcript	intron_variant	-	-	-	-	-	-	MODIFIER	-	-1	-	SNV	COL4A6	VGNC	-	-
chrX_57067608_G/A	chrX:57067608	A	ENSBTAG00000013760	ENSBTAT00000066424	Transcript	intron_variant	-	-	-	-	-	-	MODIFIER	-	-1	-	SNV	COL4A6	VGNC	-	-
chrX_57067608_G/A	chrX:57067608	A	ENSBTAG00000013760	ENSBTAT00000074542	Transcript	intron_variant	-	-	-	-	-	-	MODIFIER	-	-1	-	SNV	COL4A6	VGNC	-	-
chrX_57067608_G/A	chrX:57067608	A	ENSBTAG00000013760	ENSBTAT00000083333	Transcript	intron_variant	-	-	-	-	-	-	MODIFIER	-	-1	-	SNV	COL4A6	VGNC	-	-
chrX_57070190_T/G	chrX:57070190	G	ENSBTAG00000013760	ENSBTAT00000018292	Transcript	intron_variant	-	-	-	-	-	-	MODIFIER	-	-1	-	SNV	COL4A6	VGNC	-	-
chrX_57070190_T/G	chrX:57070190	G	ENSBTAG00000013760	ENSBTAT00000066424	Transcript	intron_variant	-	-	-	-	-	-	MODIFIER	-	-1	-	SNV	COL4A6	VGNC	-	-
chrX_57070190_T/G	chrX:57070190	G	ENSBTAG00000013760	ENSBTAT00000074542	Transcript	intron_variant	-	-	-	-	-	-	MODIFIER	-	-1	-	SNV	COL4A6	VGNC	-	-
chrX_57070190_T/G	chrX:57070190	G	ENSBTAG00000013760	ENSBTAT00000083333	Transcript	intron_variant	-	-	-	-	-	-	MODIFIER	-	-1	-	SNV	COL4A6	VGNC	-	-
chrX_57077502_C/A	chrX:57077502	A	ENSBTAG00000013760	ENSBTAT00000018292	Transcript	intron_variant	-	-	-	-	-	-	MODIFIER	-	-1	-	SNV	COL4A6	VGNC	-	-
chrX_57077502_C/A	chrX:57077502	A	ENSBTAG00000013760	ENSBTAT00000066424	Transcript	intron_variant	-	-	-	-	-	-	MODIFIER	-	-1	-	SNV	COL4A6	VGNC	-	-
chrX_57077502_C/A	chrX:57077502	A	ENSBTAG00000013760	ENSBTAT00000074542	Transcript	intron_variant	-	-	-	-	-	-	MODIFIER	-	-1	-	SNV	COL4A6	VGNC	-	-
chrX_57077502_C/A	chrX:57077502	A	ENSBTAG00000013760	ENSBTAT00000083333	Transcript	intron_variant	-	-	-	-	-	-	MODIFIER	-	-1	-	SNV	COL4A6	VGNC	-	-
chrX_57080199_-/ATAT	chrX:57080198-57080199	ATAT	ENSBTAG00000013760	ENSBTAT00000018292	Transcript	intron_variant	-	-	-	-	-	-	MODIFIER	-	-1	-	insertion	COL4A6	VGNC	-	-
chrX_57080199_-/ATAT	chrX:57080198-57080199	ATAT	ENSBTAG00000013760	ENSBTAT00000066424	Transcript	intron_variant	-	-	-	-	-	-	MODIFIER	-	-1	-	insertion	COL4A6	VGNC	-	-
chrX_57080199_-/ATAT	chrX:57080198-57080199	ATAT	ENSBTAG00000013760	ENSBTAT00000074542	Transcript	intron_variant	-	-	-	-	-	-	MODIFIER	-	-1	-	insertion	COL4A6	VGNC	-	-
chrX_57080199_-/ATAT	chrX:57080198-57080199	ATAT	ENSBTAG00000013760	ENSBTAT00000083333	Transcript	intron_variant	-	-	-	-	-	-	MODIFIER	-	-1	-	insertion	COL4A6	VGNC	-	-
chrX_57085843_T/C	chrX:57085843	C	ENSBTAG00000013760	ENSBTAT00000018292	Transcript	intron_variant	-	-	-	-	-	-	MODIFIER	-	-1	-	SNV	COL4A6	VGNC	-	-
chrX_57085843_T/C	chrX:57085843	C	ENSBTAG00000013760	ENSBTAT00000066424	Transcript	intron_variant	-	-	-	-	-	-	MODIFIER	-	-1	-	SNV	COL4A6	VGNC	-	-
chrX_57085843_T/C	chrX:57085843	C	ENSBTAG00000013760	ENSBTAT00000074542	Transcript	intron_variant	-	-	-	-	-	-	MODIFIER	-	-1	-	SNV	COL4A6	VGNC	-	-
chrX_57085843_T/C	chrX:57085843	C	ENSBTAG00000013760	ENSBTAT00000083333	Transcript	intron_variant	-	-	-	-	-	-	MODIFIER	-	-1	-	SNV	COL4A6	VGNC	-	-
chrX_57087288_T/C	chrX:57087288	C	ENSBTAG00000013760	ENSBTAT00000018292	Transcript	intron_variant	-	-	-	-	-	-	MODIFIER	-	-1	-	SNV	COL4A6	VGNC	-	-
chrX_57087288_T/C	chrX:57087288	C	ENSBTAG00000013760	ENSBTAT00000066424	Transcript	intron_variant	-	-	-	-	-	-	MODIFIER	-	-1	-	SNV	COL4A6	VGNC	-	-
chrX_57087288_T/C	chrX:57087288	C	ENSBTAG00000013760	ENSBTAT00000074542	Transcript	intron_variant	-	-	-	-	-	-	MODIFIER	-	-1	-	SNV	COL4A6	VGNC	-	-
chrX_57087288_T/C	chrX:57087288	C	ENSBTAG00000013760	ENSBTAT00000083333	Transcript	intron_variant	-	-	-	-	-	-	MODIFIER	-	-1	-	SNV	COL4A6	VGNC	-	-
chrX_57091793_C/T	chrX:57091793	T	ENSBTAG00000013760	ENSBTAT00000018292	Transcript	intron_variant	-	-	-	-	-	-	MODIFIER	-	-1	-	SNV	COL4A6	VGNC	-	-
chrX_57091793_C/T	chrX:57091793	T	ENSBTAG00000013760	ENSBTAT00000066424	Transcript	intron_variant	-	-	-	-	-	-	MODIFIER	-	-1	-	SNV	COL4A6	VGNC	-	-
chrX_57091793_C/T	chrX:57091793	T	ENSBTAG00000013760	ENSBTAT00000074542	Transcript	intron_variant	-	-	-	-	-	-	MODIFIER	-	-1	-	SNV	COL4A6	VGNC	-	-
chrX_57091793_C/T	chrX:57091793	T	ENSBTAG00000013760	ENSBTAT00000083333	Transcript	intron_variant	-	-	-	-	-	-	MODIFIER	-	-1	-	SNV	COL4A6	VGNC	-	-
chrX_57101657_C/G	chrX:57101657	G	ENSBTAG00000013760	ENSBTAT00000018292	Transcript	intron_variant	-	-	-	-	-	-	MODIFIER	-	-1	-	SNV	COL4A6	VGNC	-	-
chrX_57101657_C/G	chrX:57101657	G	ENSBTAG00000013760	ENSBTAT00000066424	Transcript	intron_variant	-	-	-	-	-	-	MODIFIER	-	-1	-	SNV	COL4A6	VGNC	-	-
chrX_57101657_C/G	chrX:57101657	G	ENSBTAG00000013760	ENSBTAT00000074542	Transcript	intron_variant	-	-	-	-	-	-	MODIFIER	-	-1	-	SNV	COL4A6	VGNC	-	-
chrX_57101657_C/G	chrX:57101657	G	ENSBTAG00000013760	ENSBTAT00000083333	Transcript	intron_variant	-	-	-	-	-	-	MODIFIER	-	-1	-	SNV	COL4A6	VGNC	-	-
chrX_57103062_T/C	chrX:57103062	C	ENSBTAG00000013760	ENSBTAT00000018292	Transcript	intron_variant	-	-	-	-	-	-	MODIFIER	-	-1	-	SNV	COL4A6	VGNC	-	-
chrX_57103062_T/C	chrX:57103062	C	ENSBTAG00000013760	ENSBTAT00000066424	Transcript	intron_variant	-	-	-	-	-	-	MODIFIER	-	-1	-	SNV	COL4A6	VGNC	-	-
chrX_57103062_T/C	chrX:57103062	C	ENSBTAG00000013760	ENSBTAT00000074542	Transcript	intron_variant	-	-	-	-	-	-	MODIFIER	-	-1	-	SNV	COL4A6	VGNC	-	-
chrX_57103062_T/C	chrX:57103062	C	ENSBTAG00000013760	ENSBTAT00000083333	Transcript	intron_variant	-	-	-	-	-	-	MODIFIER	-	-1	-	SNV	COL4A6	VGNC	-	-
chrX_57103092_C/T	chrX:57103092	T	ENSBTAG00000013760	ENSBTAT00000018292	Transcript	intron_variant	-	-	-	-	-	-	MODIFIER	-	-1	-	SNV	COL4A6	VGNC	-	-
chrX_57103092_C/T	chrX:57103092	T	ENSBTAG00000013760	ENSBTAT00000066424	Transcript	intron_variant	-	-	-	-	-	-	MODIFIER	-	-1	-	SNV	COL4A6	VGNC	-	-
chrX_57103092_C/T	chrX:57103092	T	ENSBTAG00000013760	ENSBTAT00000074542	Transcript	intron_variant	-	-	-	-	-	-	MODIFIER	-	-1	-	SNV	COL4A6	VGNC	-	-
chrX_57103092_C/T	chrX:57103092	T	ENSBTAG00000013760	ENSBTAT00000083333	Transcript	intron_variant	-	-	-	-	-	-	MODIFIER	-	-1	-	SNV	COL4A6	VGNC	-	-
chrX_57103376_C/T	chrX:57103376	T	ENSBTAG00000013760	ENSBTAT00000018292	Transcript	intron_variant	-	-	-	-	-	-	MODIFIER	-	-1	-	SNV	COL4A6	VGNC	-	-
chrX_57103376_C/T	chrX:57103376	T	ENSBTAG00000013760	ENSBTAT00000066424	Transcript	intron_variant	-	-	-	-	-	-	MODIFIER	-	-1	-	SNV	COL4A6	VGNC	-	-
chrX_57103376_C/T	chrX:57103376	T	ENSBTAG00000013760	ENSBTAT00000074542	Transcript	intron_variant	-	-	-	-	-	-	MODIFIER	-	-1	-	SNV	COL4A6	VGNC	-	-
chrX_57103376_C/T	chrX:57103376	T	ENSBTAG00000013760	ENSBTAT00000083333	Transcript	intron_variant	-	-	-	-	-	-	MODIFIER	-	-1	-	SNV	COL4A6	VGNC	-	-
chrX_57103952_C/T	chrX:57103952	T	ENSBTAG00000013760	ENSBTAT00000018292	Transcript	intron_variant	-	-	-	-	-	-	MODIFIER	-	-1	-	SNV	COL4A6	VGNC	-	-
chrX_57103952_C/T	chrX:57103952	T	ENSBTAG00000013760	ENSBTAT00000066424	Transcript	intron_variant	-	-	-	-	-	-	MODIFIER	-	-1	-	SNV	COL4A6	VGNC	-	-
chrX_57103952_C/T	chrX:57103952	T	ENSBTAG00000013760	ENSBTAT00000074542	Transcript	intron_variant	-	-	-	-	-	-	MODIFIER	-	-1	-	SNV	COL4A6	VGNC	-	-
chrX_57103952_C/T	chrX:57103952	T	ENSBTAG00000013760	ENSBTAT00000083333	Transcript	intron_variant	-	-	-	-	-	-	MODIFIER	-	-1	-	SNV	COL4A6	VGNC	-	-
chrX_57109979_-/A	chrX:57109978-57109979	A	ENSBTAG00000013760	ENSBTAT00000018292	Transcript	intron_variant	-	-	-	-	-	-	MODIFIER	-	-1	-	insertion	COL4A6	VGNC	-	-
chrX_57109979_-/A	chrX:57109978-57109979	A	ENSBTAG00000013760	ENSBTAT00000066424	Transcript	intron_variant	-	-	-	-	-	-	MODIFIER	-	-1	-	insertion	COL4A6	VGNC	-	-
chrX_57109979_-/A	chrX:57109978-57109979	A	ENSBTAG00000013760	ENSBTAT00000074542	Transcript	intron_variant	-	-	-	-	-	-	MODIFIER	-	-1	-	insertion	COL4A6	VGNC	-	-
chrX_57109979_-/A	chrX:57109978-57109979	A	ENSBTAG00000013760	ENSBTAT00000083333	Transcript	intron_variant	-	-	-	-	-	-	MODIFIER	-	-1	-	insertion	COL4A6	VGNC	-	-
chrX_57116031_C/T	chrX:57116031	T	ENSBTAG00000013760	ENSBTAT00000018292	Transcript	intron_variant	-	-	-	-	-	-	MODIFIER	-	-1	-	SNV	COL4A6	VGNC	-	-
chrX_57116031_C/T	chrX:57116031	T	ENSBTAG00000013760	ENSBTAT00000066424	Transcript	intron_variant	-	-	-	-	-	-	MODIFIER	-	-1	-	SNV	COL4A6	VGNC	-	-
chrX_57116031_C/T	chrX:57116031	T	ENSBTAG00000013760	ENSBTAT00000074542	Transcript	intron_variant	-	-	-	-	-	-	MODIFIER	-	-1	-	SNV	COL4A6	VGNC	-	-
chrX_57116031_C/T	chrX:57116031	T	ENSBTAG00000013760	ENSBTAT00000083333	Transcript	intron_variant	-	-	-	-	-	-	MODIFIER	-	-1	-	SNV	COL4A6	VGNC	-	-
chrX_57121627_C/T	chrX:57121627	T	ENSBTAG00000013760	ENSBTAT00000018292	Transcript	intron_variant	-	-	-	-	-	-	MODIFIER	-	-1	-	SNV	COL4A6	VGNC	-	-
chrX_57121627_C/T	chrX:57121627	T	ENSBTAG00000013760	ENSBTAT00000066424	Transcript	intron_variant	-	-	-	-	-	-	MODIFIER	-	-1	-	SNV	COL4A6	VGNC	-	-
chrX_57121627_C/T	chrX:57121627	T	ENSBTAG00000013760	ENSBTAT00000074542	Transcript	intron_variant	-	-	-	-	-	-	MODIFIER	-	-1	-	SNV	COL4A6	VGNC	-	-
chrX_57121627_C/T	chrX:57121627	T	ENSBTAG00000013760	ENSBTAT00000083333	Transcript	intron_variant	-	-	-	-	-	-	MODIFIER	-	-1	-	SNV	COL4A6	VGNC	-	-
chrX_57122719_T/C	chrX:57122719	C	ENSBTAG00000013760	ENSBTAT00000018292	Transcript	intron_variant	-	-	-	-	-	-	MODIFIER	-	-1	-	SNV	COL4A6	VGNC	-	-
chrX_57122719_T/C	chrX:57122719	C	ENSBTAG00000013760	ENSBTAT00000066424	Transcript	intron_variant	-	-	-	-	-	-	MODIFIER	-	-1	-	SNV	COL4A6	VGNC	-	-
chrX_57122719_T/C	chrX:57122719	C	ENSBTAG00000013760	ENSBTAT00000074542	Transcript	intron_variant	-	-	-	-	-	-	MODIFIER	-	-1	-	SNV	COL4A6	VGNC	-	-
chrX_57122719_T/C	chrX:57122719	C	ENSBTAG00000013760	ENSBTAT00000083333	Transcript	intron_variant	-	-	-	-	-	-	MODIFIER	-	-1	-	SNV	COL4A6	VGNC	-	-
chrX_57124859_T/A	chrX:57124859	A	ENSBTAG00000013760	ENSBTAT00000018292	Transcript	intron_variant	-	-	-	-	-	-	MODIFIER	-	-1	-	SNV	COL4A6	VGNC	-	-
chrX_57124859_T/A	chrX:57124859	A	ENSBTAG00000013760	ENSBTAT00000066424	Transcript	intron_variant	-	-	-	-	-	-	MODIFIER	-	-1	-	SNV	COL4A6	VGNC	-	-
chrX_57124859_T/A	chrX:57124859	A	ENSBTAG00000013760	ENSBTAT00000074542	Transcript	intron_variant	-	-	-	-	-	-	MODIFIER	-	-1	-	SNV	COL4A6	VGNC	-	-
chrX_57124859_T/A	chrX:57124859	A	ENSBTAG00000013760	ENSBTAT00000083333	Transcript	intron_variant	-	-	-	-	-	-	MODIFIER	-	-1	-	SNV	COL4A6	VGNC	-	-
chrX_57124887_G/C	chrX:57124887	C	ENSBTAG00000013760	ENSBTAT00000018292	Transcript	intron_variant	-	-	-	-	-	-	MODIFIER	-	-1	-	SNV	COL4A6	VGNC	-	-
chrX_57124887_G/C	chrX:57124887	C	ENSBTAG00000013760	ENSBTAT00000066424	Transcript	intron_variant	-	-	-	-	-	-	MODIFIER	-	-1	-	SNV	COL4A6	VGNC	-	-
chrX_57124887_G/C	chrX:57124887	C	ENSBTAG00000013760	ENSBTAT00000074542	Transcript	intron_variant	-	-	-	-	-	-	MODIFIER	-	-1	-	SNV	COL4A6	VGNC	-	-
chrX_57124887_G/C	chrX:57124887	C	ENSBTAG00000013760	ENSBTAT00000083333	Transcript	intron_variant	-	-	-	-	-	-	MODIFIER	-	-1	-	SNV	COL4A6	VGNC	-	-
chrX_57129807_G/C	chrX:57129807	C	ENSBTAG00000013760	ENSBTAT00000018292	Transcript	intron_variant	-	-	-	-	-	-	MODIFIER	-	-1	-	SNV	COL4A6	VGNC	-	-
chrX_57129807_G/C	chrX:57129807	C	ENSBTAG00000013760	ENSBTAT00000066424	Transcript	intron_variant	-	-	-	-	-	-	MODIFIER	-	-1	-	SNV	COL4A6	VGNC	-	-
chrX_57129807_G/C	chrX:57129807	C	ENSBTAG00000013760	ENSBTAT00000074542	Transcript	intron_variant	-	-	-	-	-	-	MODIFIER	-	-1	-	SNV	COL4A6	VGNC	-	-
chrX_57129807_G/C	chrX:57129807	C	ENSBTAG00000013760	ENSBTAT00000083333	Transcript	intron_variant	-	-	-	-	-	-	MODIFIER	-	-1	-	SNV	COL4A6	VGNC	-	-
chrX_57142964_G/T	chrX:57142964	T	ENSBTAG00000013760	ENSBTAT00000018292	Transcript	upstream_gene_variant	-	-	-	-	-	-	MODIFIER	3044	-1	-	SNV	COL4A6	VGNC	-	-
chrX_57142964_G/T	chrX:57142964	T	ENSBTAG00000013760	ENSBTAT00000066424	Transcript	upstream_gene_variant	-	-	-	-	-	-	MODIFIER	2595	-1	-	SNV	COL4A6	VGNC	-	-
chrX_57142964_G/T	chrX:57142964	T	ENSBTAG00000013760	ENSBTAT00000074542	Transcript	upstream_gene_variant	-	-	-	-	-	-	MODIFIER	3044	-1	-	SNV	COL4A6	VGNC	-	-
chrX_57142964_G/T	chrX:57142964	T	ENSBTAG00000013760	ENSBTAT00000083333	Transcript	upstream_gene_variant	-	-	-	-	-	-	MODIFIER	2595	-1	-	SNV	COL4A6	VGNC	-	-
chrX_57144142_T/C	chrX:57144142	C	ENSBTAG00000013760	ENSBTAT00000018292	Transcript	upstream_gene_variant	-	-	-	-	-	-	MODIFIER	4222	-1	-	SNV	COL4A6	VGNC	-	-
chrX_57144142_T/C	chrX:57144142	C	ENSBTAG00000013760	ENSBTAT00000066424	Transcript	upstream_gene_variant	-	-	-	-	-	-	MODIFIER	3773	-1	-	SNV	COL4A6	VGNC	-	-
chrX_57144142_T/C	chrX:57144142	C	ENSBTAG00000013760	ENSBTAT00000074542	Transcript	upstream_gene_variant	-	-	-	-	-	-	MODIFIER	4222	-1	-	SNV	COL4A6	VGNC	-	-
chrX_57144142_T/C	chrX:57144142	C	ENSBTAG00000013760	ENSBTAT00000083333	Transcript	upstream_gene_variant	-	-	-	-	-	-	MODIFIER	3773	-1	-	SNV	COL4A6	VGNC	-	-
chrX_57144743_T/A	chrX:57144743	A	ENSBTAG00000013760	ENSBTAT00000018292	Transcript	upstream_gene_variant	-	-	-	-	-	-	MODIFIER	4823	-1	-	SNV	COL4A6	VGNC	-	-
chrX_57144743_T/A	chrX:57144743	A	ENSBTAG00000013760	ENSBTAT00000066424	Transcript	upstream_gene_variant	-	-	-	-	-	-	MODIFIER	4374	-1	-	SNV	COL4A6	VGNC	-	-
chrX_57144743_T/A	chrX:57144743	A	ENSBTAG00000013760	ENSBTAT00000074542	Transcript	upstream_gene_variant	-	-	-	-	-	-	MODIFIER	4823	-1	-	SNV	COL4A6	VGNC	-	-
chrX_57144743_T/A	chrX:57144743	A	ENSBTAG00000013760	ENSBTAT00000083333	Transcript	upstream_gene_variant	-	-	-	-	-	-	MODIFIER	4374	-1	-	SNV	COL4A6	VGNC	-	-
chrX_57146102_T/C	chrX:57146102	C	-	-	-	intergenic_variant	-	-	-	-	-	-	MODIFIER	-	-	-	SNV	-	-	-	-
chrX_57148425_C/T	chrX:57148425	T	-	-	-	intergenic_variant	-	-	-	-	-	-	MODIFIER	-	-	-	SNV	-	-	-	-
chrX_57151762_A/G	chrX:57151762	G	-	-	-	intergenic_variant	-	-	-	-	-	-	MODIFIER	-	-	-	SNV	-	-	-	-
chrX_57158295_G/A	chrX:57158295	A	-	-	-	intergenic_variant	-	-	-	-	-	-	MODIFIER	-	-	-	SNV	-	-	-	-
chrX_57174885_A/G	chrX:57174885	G	-	-	-	intergenic_variant	-	-	-	-	-	-	MODIFIER	-	-	-	SNV	-	-	-	-
chrX_57194811_A/G	chrX:57194811	G	-	-	-	intergenic_variant	-	-	-	-	-	-	MODIFIER	-	-	-	SNV	-	-	-	-
chrX_57300881_A/G	chrX:57300881	G	ENSBTAG00000014575	ENSBTAT00000019400	Transcript	intron_variant	-	-	-	-	-	-	MODIFIER	-	1	-	SNV	COL4A5	VGNC	-	-
chrX_57300881_A/G	chrX:57300881	G	ENSBTAG00000014575	ENSBTAT00000070553	Transcript	intron_variant	-	-	-	-	-	-	MODIFIER	-	1	-	SNV	COL4A5	VGNC	-	-
chrX_57300881_A/G	chrX:57300881	G	ENSBTAG00000014575	ENSBTAT00000083125	Transcript	intron_variant	-	-	-	-	-	-	MODIFIER	-	1	-	SNV	COL4A5	VGNC	-	-
chrX_57313841_T/A	chrX:57313841	A	ENSBTAG00000014575	ENSBTAT00000019400	Transcript	intron_variant	-	-	-	-	-	-	MODIFIER	-	1	-	SNV	COL4A5	VGNC	-	-
chrX_57313841_T/A	chrX:57313841	A	ENSBTAG00000014575	ENSBTAT00000070553	Transcript	intron_variant	-	-	-	-	-	-	MODIFIER	-	1	-	SNV	COL4A5	VGNC	-	-
chrX_57313841_T/A	chrX:57313841	A	ENSBTAG00000014575	ENSBTAT00000083125	Transcript	intron_variant	-	-	-	-	-	-	MODIFIER	-	1	-	SNV	COL4A5	VGNC	-	-
chrX_57371880_C/G	chrX:57371880	G	ENSBTAG00000014575	ENSBTAT00000019400	Transcript	intron_variant	-	-	-	-	-	-	MODIFIER	-	1	-	SNV	COL4A5	VGNC	-	-
chrX_57371880_C/G	chrX:57371880	G	ENSBTAG00000014575	ENSBTAT00000070553	Transcript	intron_variant	-	-	-	-	-	-	MODIFIER	-	1	-	SNV	COL4A5	VGNC	-	-
chrX_57371880_C/G	chrX:57371880	G	ENSBTAG00000014575	ENSBTAT00000083125	Transcript	intron_variant	-	-	-	-	-	-	MODIFIER	-	1	-	SNV	COL4A5	VGNC	-	-
Additional SNP with 0.80 < r2 < 0.90
chrX_57117325_T/C	chrX:57117325	C	ENSBTAG00000013760	ENSBTAT00000018292	Transcript	intron_variant	-	-	-	-	-	-	MODIFIER	-	-1	-	SNV	COL4A6	VGNC	-	-
chrX_57117325_T/C	chrX:57117325	C	ENSBTAG00000013760	ENSBTAT00000066424	Transcript	intron_variant	-	-	-	-	-	-	MODIFIER	-	-1	-	SNV	COL4A6	VGNC	-	-
chrX_57117325_T/C	chrX:57117325	C	ENSBTAG00000013760	ENSBTAT00000074542	Transcript	intron_variant	-	-	-	-	-	-	MODIFIER	-	-1	-	SNV	COL4A6	VGNC	-	-
chrX_57117325_T/C	chrX:57117325	C	ENSBTAG00000013760	ENSBTAT00000083333	Transcript	intron_variant	-	-	-	-	-	-	MODIFIER	-	-1	-	SNV	COL4A6	VGNC	-	-
chrX_57126996_A/G	chrX:57126996	G	ENSBTAG00000013760	ENSBTAT00000018292	Transcript	intron_variant	-	-	-	-	-	-	MODIFIER	-	-1	-	SNV	COL4A6	VGNC	-	-
chrX_57126996_A/G	chrX:57126996	G	ENSBTAG00000013760	ENSBTAT00000066424	Transcript	intron_variant	-	-	-	-	-	-	MODIFIER	-	-1	-	SNV	COL4A6	VGNC	-	-
chrX_57126996_A/G	chrX:57126996	G	ENSBTAG00000013760	ENSBTAT00000074542	Transcript	intron_variant	-	-	-	-	-	-	MODIFIER	-	-1	-	SNV	COL4A6	VGNC	-	-
chrX_57126996_A/G	chrX:57126996	G	ENSBTAG00000013760	ENSBTAT00000083333	Transcript	intron_variant	-	-	-	-	-	-	MODIFIER	-	-1	-	SNV	COL4A6	VGNC	-	-
chrX_57134617_C/T	chrX:57134617	T	ENSBTAG00000013760	ENSBTAT00000018292	Transcript	intron_variant	-	-	-	-	-	-	MODIFIER	-	-1	-	SNV	COL4A6	VGNC	-	-
chrX_57134617_C/T	chrX:57134617	T	ENSBTAG00000013760	ENSBTAT00000066424	Transcript	intron_variant	-	-	-	-	-	-	MODIFIER	-	-1	-	SNV	COL4A6	VGNC	-	-
chrX_57134617_C/T	chrX:57134617	T	ENSBTAG00000013760	ENSBTAT00000074542	Transcript	intron_variant	-	-	-	-	-	-	MODIFIER	-	-1	-	SNV	COL4A6	VGNC	-	-
chrX_57134617_C/T	chrX:57134617	T	ENSBTAG00000013760	ENSBTAT00000083333	Transcript	intron_variant	-	-	-	-	-	-	MODIFIER	-	-1	-	SNV	COL4A6	VGNC	-	-
chrX_57153145_T/A	chrX:57153145	A	-	-	-	intergenic_variant	-	-	-	-	-	-	MODIFIER	-	-	-	SNV	-	-	-	-
chrX_57155417_A/G	chrX:57155417	G	-	-	-	intergenic_variant	-	-	-	-	-	-	MODIFIER	-	-	-	SNV	-	-	-	-
chrX_57177829_-/AGTAC	chrX:57177828-57177829	AGTAC	-	-	-	intergenic_variant	-	-	-	-	-	-	MODIFIER	-	-	-	insertion	-	-	-	-
chrX_57253987_C/T	chrX:57253987	T	-	-	-	intergenic_variant	-	-	-	-	-	-	MODIFIER	-	-	-	SNV	-	-	-	-
